# Supplementary material for: Co-Application of Sheep Manure and Azotobacter Biofertilizer Enhances Growth, Yield, Essential Oil Profile, and Antioxidant Activity in Summer Savory
Source: Biology (Basel). 2025 Aug 21;14(8):1096. doi: 10.3390/biology14081096 (PMC12383741; doi:10.3390/biology14081096)
Supplement: Supplementary file 1 [file biology-14-01096-s001.zip]

Archive with 1 entries (1 files):
- biology-3778034-supplementary.pdf
